# Supplementary material for: Proteomics of Vespa velutina nigrithorax Venom Sac Queens and Workers: A Quantitative SWATH-MS Analysis
Source: Toxins (Basel). 2023 Apr 3;15(4):266. doi: 10.3390/toxins15040266 (PMC10144020; doi:10.3390/toxins15040266)
Supplement: Supplementary file 1 [file toxins-15-00266-s001.zip]

Archive with 3 entries (3 files):
- Supplementary File S1.xlsx
- Supplementary File S2.xlsx
- Supplementary_File_S3-.pdf
